# Supplementary material for: Tackling Hysteresis in Conformational Sampling: How to Be Forgetful with MEMENTO
Source: J Chem Theory Comput. 2023 Jun 7;19(12):3705–20. doi: 10.1021/acs.jctc.3c00140 (PMC10308841; doi:10.1021/acs.jctc.3c00140)
Supplement: Supplementary file 2 — ct3c00140_si_002.zip [file ct3c00140_si_002.zip]

Archive with 16 entries (15 files):
- supp_videos/
- supp_videos/videoS6_P38A_loop_PC.mpg
- supp_videos/videoS5_P38A_morph_steps_residues.mp4
- supp_videos/videoS7_P38A_protein_PC.mpg
- supp_videos/videoS12_LEUT_PC0_topview.mpg
- supp_videos/videoS15_LEUT_PC1_bottomview.mpg
- supp_videos/videoS2_ADK_morph_steps.mp4
- supp_videos/videoS14_LEUT_PC1_topview.mpg
- supp_videos/videoS1_decaalanine_morph_steps.mp4
- supp_videos/videoS9_LEUT_morph_steps_topview_residues.mp4
- supp_videos/videoS10_LEUT_morph_steps_bottomview.mp4
- supp_videos/videoS11_LEUT_morph_steps_bottomview_residues.mp4
- supp_videos/videoS8_LEUT_morph_steps_topview.mp4
- supp_videos/videoS4_P38A_morph_steps.mp4
- supp_videos/videoS13_LEUT_PC0_bottomview.mpg
- supp_videos/videoS3_ADK_morph_steps_residues.mp4
